# Supplementary material for: Gut phageome in Mexican Americans: a population at high risk for metabolic dysfunction-associated steatotic liver disease and diabetes
Source: mSystems. 2024 Aug 21;9(9):e00434-24. doi: 10.1128/msystems.00434-24 (PMC11406975; doi:10.1128/msystems.00434-24)
Supplement: Table S2 — Phage taxa detected in at least 5% of the study participants. [file msystems.00434-24-s0003.xlsx]

## Sheet: Sheet1
Supplementary Table S2 Phage taxa detected in at least 5% of the study participants. These include 3 orders, 9 families, 32 genera and 198 species.
Taxonomic level	Full lineage	Phage name	Mean relative abundance	Median relative abundance	Standard deviation of relative abundance	Detection rate
Order	Viruses|Viruses_u_p|Viruses_u_c|Caudovirales	Caudovirales	0.915956	0.999135	0.204324	1
Order	Sangervirae|Phixviricota|Malgrandaviricetes|Petitvirales	Petitvirales	0.0788722	0	0.199881	0.426471
Order	Loebvirae|Hofneiviricota|Faserviricetes|Tubulavirales	Tubulavirales	0.00495983	0	0.0324252	0.267647
Family	Viruses|Viruses_u_p|Viruses_u_c|Caudovirales|Siphoviridae	Siphoviridae	0.427411	0.40751	0.293675	1
Family	Viruses|Viruses_u_p|Viruses_u_c|Caudovirales|Myoviridae	Myoviridae	0.148673	0.0773159	0.182189	0.961765
Family	Viruses|Viruses_u_p|Viruses_u_c|Caudovirales|Podoviridae	Podoviridae	0.303887	0.164114	0.326167	0.947059
Family	Viruses|Viruses_u_p|Viruses_u_c|Caudovirales|Caudovirales_u_f	Caudovirales_u_f	0.0168707	0	0.0453517	0.470588
Family	Sangervirae|Phixviricota|Malgrandaviricetes|Petitvirales|Microviridae	Microviridae	0.0788722	0	0.199881	0.426471
Family	Loebvirae|Hofneiviricota|Faserviricetes|Tubulavirales|Inoviridae	Inoviridae	0.00495983	0	0.0324252	0.267647
Family	Viruses|Viruses_u_p|Viruses_u_c|Caudovirales|Drexlerviridae	Drexlerviridae	0.0100008	0	0.0790478	0.0970588
Family	Viruses|Viruses_u_p|Viruses_u_c|Caudovirales|Autographiviridae	Autographiviridae	0.00660638	0	0.0627026	0.0852941
Family	Viruses|Viruses_u_p|Viruses_u_c|Caudovirales|Herelleviridae	Herelleviridae	0.00248813	0	0.0315666	0.0529412
Genus	Viruses|Viruses_u_p|Viruses_u_c|Caudovirales|Siphoviridae|Siphoviridae_u_g	Siphoviridae_u_g	0.269758	0.219428	0.232085	1
Genus	Viruses|Viruses_u_p|Viruses_u_c|Caudovirales|Siphoviridae|Brussowvirus	Brussowvirus	0.0616767	0.012075	0.114776	0.911765
Genus	Viruses|Viruses_u_p|Viruses_u_c|Caudovirales|Myoviridae|Myoviridae_u_g	Myoviridae_u_g	0.0572612	0.0120282	0.11237	0.882353
Genus	Viruses|Viruses_u_p|Viruses_u_c|Caudovirales|Myoviridae|Peduovirus	Peduovirus	0.0646085	0.0238844	0.10199	0.847059
Genus	Viruses|Viruses_u_p|Viruses_u_c|Caudovirales|Podoviridae|Lederbergvirus	Lederbergvirus	0.0213561	0.00298909	0.0455059	0.779412
Genus	Viruses|Viruses_u_p|Viruses_u_c|Caudovirales|Myoviridae|Punavirus	Punavirus	0.0148962	0.00362466	0.0307139	0.776471
Genus	Viruses|Viruses_u_p|Viruses_u_c|Caudovirales|Siphoviridae|Hendrixvirus	Hendrixvirus	0.0465338	0.00998418	0.0929973	0.764706
Genus	Viruses|Viruses_u_p|Viruses_u_c|Caudovirales|Podoviridae|Uetakevirus	Uetakevirus	0.0207248	0.00618429	0.0361608	0.752941
Genus	Viruses|Viruses_u_p|Viruses_u_c|Caudovirales|Siphoviridae|Moineauvirus	Moineauvirus	0.0182504	0.0014059	0.0431423	0.735294
Genus	Viruses|Viruses_u_p|Viruses_u_c|Caudovirales|Podoviridae|Podoviridae_u_g	Podoviridae_u_g	0.232031	0.00565172	0.343881	0.641176
Genus	Viruses|Viruses_u_p|Viruses_u_c|Caudovirales|Siphoviridae|Ravinvirus	Ravinvirus	0.00439549	0.000202789	0.0139446	0.579412
Genus	Viruses|Viruses_u_p|Viruses_u_c|Caudovirales|Podoviridae|Traversvirus	Traversvirus	0.0119794	0.00060226	0.0238389	0.564706
Genus	Viruses|Viruses_u_p|Viruses_u_c|Caudovirales|Podoviridae|Oslovirus	Oslovirus	0.0133311	0.00279794	0.0230341	0.55
Genus	Viruses|Viruses_u_p|Viruses_u_c|Caudovirales|Caudovirales_u_f|Caudovirales_u_g	Caudovirales_u_g	0.0168707	0	0.0453517	0.470588
Genus	Sangervirae|Phixviricota|Malgrandaviricetes|Petitvirales|Microviridae|Microviridae_u_g	Microviridae_u_g	0.0788608	0	0.199885	0.426471
Genus	Viruses|Viruses_u_p|Viruses_u_c|Caudovirales|Podoviridae|Diegovirus	Diegovirus	0.00399716	0	0.0139102	0.367647
Genus	Viruses|Viruses_u_p|Viruses_u_c|Caudovirales|Myoviridae|Hpunavirus	Hpunavirus	0.000640085	0	0.00278825	0.279412
Genus	Loebvirae|Hofneiviricota|Faserviricetes|Tubulavirales|Inoviridae|Inoviridae_u_g	Inoviridae_u_g	0.00495983	0	0.0324252	0.267647
Genus	Viruses|Viruses_u_p|Viruses_u_c|Caudovirales|Siphoviridae|Lambdavirus	Lambdavirus	0.00481645	0	0.0262429	0.229412
Genus	Viruses|Viruses_u_p|Viruses_u_c|Caudovirales|Siphoviridae|Nickievirus	Nickievirus	0.00221475	0	0.0127302	0.226471
Genus	Viruses|Viruses_u_p|Viruses_u_c|Caudovirales|Siphoviridae|Skunavirus	Skunavirus	0.00337104	0	0.0343383	0.211765
Genus	Viruses|Viruses_u_p|Viruses_u_c|Caudovirales|Siphoviridae|Jerseyvirus	Jerseyvirus	0.00055906	0	0.00259986	0.194118
Genus	Viruses|Viruses_u_p|Viruses_u_c|Caudovirales|Myoviridae|Muvirus	Muvirus	0.000478043	0	0.00392225	0.182353
Genus	Viruses|Viruses_u_p|Viruses_u_c|Caudovirales|Siphoviridae|Ceduovirus	Ceduovirus	0.00475994	0	0.0350666	0.152941
Genus	Viruses|Viruses_u_p|Viruses_u_c|Caudovirales|Siphoviridae|Phifelvirus	Phifelvirus	0.000832654	0	0.00531619	0.138235
Genus	Viruses|Viruses_u_p|Viruses_u_c|Caudovirales|Myoviridae|Brunovirus	Brunovirus	0.000165838	0	0.000807415	0.135294
Genus	Viruses|Viruses_u_p|Viruses_u_c|Caudovirales|Siphoviridae|Roufvirus	Roufvirus	0.0011065	0	0.0130987	0.105882
Genus	Viruses|Viruses_u_p|Viruses_u_c|Caudovirales|Siphoviridae|Spbetavirus	Spbetavirus	0.00031345	0	0.00238226	0.102941
Genus	Viruses|Viruses_u_p|Viruses_u_c|Caudovirales|Drexlerviridae|Webervirus	Webervirus	0.00999613	0	0.0790483	0.0941176
Genus	Viruses|Viruses_u_p|Viruses_u_c|Caudovirales|Siphoviridae|Efquatrovirus	Efquatrovirus	0.0058807	0	0.0539274	0.0794118
Genus	Viruses|Viruses_u_p|Viruses_u_c|Caudovirales|Myoviridae|Felixounavirus	Felixounavirus	0.00401209	0	0.0374396	0.0676471
Genus	Viruses|Viruses_u_p|Viruses_u_c|Caudovirales|Siphoviridae|Phietavirus	Phietavirus	0.000597619	0	0.00492418	0.0529412
Species	Viruses|Viruses_u_p|Viruses_u_c|Caudovirales|Siphoviridae|Brussowvirus|Streptococcus phage 20617	Streptococcus phage 20617	0.0592588	0.012075	0.112052	0.882353
Species	Viruses|Viruses_u_p|Viruses_u_c|Caudovirales|Siphoviridae|Siphoviridae_u_g|Stx2-converting phage 1717	Stx2-converting phage 1717	0.033284	0.0195762	0.0389502	0.797059
Species	Viruses|Viruses_u_p|Viruses_u_c|Caudovirales|Siphoviridae|Siphoviridae_u_g|Enterobacteria phage BP-4795	Enterobacteria phage BP-4795	0.0285444	0.00905472	0.047087	0.776471
Species	Viruses|Viruses_u_p|Viruses_u_c|Caudovirales|Siphoviridae|Siphoviridae_u_g|Enterobacteria phage mEp460	Enterobacteria phage mEp460	0.0230164	0.00664699	0.0357893	0.752941
Species	Viruses|Viruses_u_p|Viruses_u_c|Caudovirales|Siphoviridae|Siphoviridae_u_g|Enterobacteria phage YYZ-2008	Enterobacteria phage YYZ-2008	0.0216697	0.00994797	0.0292568	0.752941
Species	Viruses|Viruses_u_p|Viruses_u_c|Caudovirales|Siphoviridae|Siphoviridae_u_g|Enterobacteria phage cdtI	Enterobacteria phage cdtI	0.0159471	0.00424861	0.0263097	0.744118
Species	Viruses|Viruses_u_p|Viruses_u_c|Caudovirales|Siphoviridae|Siphoviridae_u_g|Siphoviridae_u_s	Siphoviridae_u_s	0.00663982	0.000657402	0.015251	0.726471
Species	Viruses|Viruses_u_p|Viruses_u_c|Caudovirales|Podoviridae|Uetakevirus|Escherichia phage TL-2011b	Escherichia phage TL-2011b	0.0138522	0.0053229	0.0201885	0.694118
Species	Viruses|Viruses_u_p|Viruses_u_c|Caudovirales|Myoviridae|Punavirus|Escherichia virus P1	Escherichia virus P1	0.00941669	0.00206845	0.0176539	0.679412
Species	Viruses|Viruses_u_p|Viruses_u_c|Caudovirales|Myoviridae|Myoviridae_u_g|Shigella phage SfIV	Shigella phage SfIV	0.0128427	0.000989131	0.0283224	0.641176
Species	Viruses|Viruses_u_p|Viruses_u_c|Caudovirales|Myoviridae|Peduovirus|Escherichia virus fiAA91ss	Escherichia virus fiAA91ss	0.0131189	0.00205853	0.023093	0.632353
Species	Viruses|Viruses_u_p|Viruses_u_c|Caudovirales|Myoviridae|Punavirus|Salmonella virus SJ46	Salmonella virus SJ46	0.00547947	0.00043928	0.016634	0.620588
Species	Viruses|Viruses_u_p|Viruses_u_c|Caudovirales|Myoviridae|Myoviridae_u_g|Enterobacteria phage SfI	Enterobacteria phage SfI	0.0125782	0.00103259	0.0318829	0.614706
Species	Viruses|Viruses_u_p|Viruses_u_c|Caudovirales|Podoviridae|Podoviridae_u_g|uncultured crAssphage	uncultured crAssphage	0.230341	0.00443499	0.34406	0.608824
Species	Viruses|Viruses_u_p|Viruses_u_c|Caudovirales|Siphoviridae|Moineauvirus|Streptococcus phage YMC-2011	Streptococcus phage YMC-2011	0.0119923	0.000260674	0.0365194	0.579412
Species	Viruses|Viruses_u_p|Viruses_u_c|Caudovirales|Siphoviridae|Hendrixvirus|Escherichia virus HK022	Escherichia virus HK022	0.022849	0.0007167	0.0659181	0.564706
Species	Viruses|Viruses_u_p|Viruses_u_c|Caudovirales|Podoviridae|Lederbergvirus|Shigella virus Sf6	Shigella virus Sf6	0.00432775	0.000106463	0.0122022	0.538235
Species	Viruses|Viruses_u_p|Viruses_u_c|Caudovirales|Podoviridae|Traversvirus|Stx2-converting phage 86	Stx2-converting phage 86	0.00573524	0.000106877	0.0124466	0.526471
Species	Viruses|Viruses_u_p|Viruses_u_c|Caudovirales|Myoviridae|Myoviridae_u_g|Shigella phage SfII	Shigella phage SfII	0.00765355	7.37142e-05	0.0189836	0.517647
Species	Viruses|Viruses_u_p|Viruses_u_c|Caudovirales|Podoviridae|Oslovirus|Enterobacteria phage VT2phi_272	Enterobacteria phage VT2phi_272	0.00980183	0.00078092	0.0150084	0.514706
Species	Viruses|Viruses_u_p|Viruses_u_c|Caudovirales|Myoviridae|Peduovirus|Salmonella phage RE-2010	Salmonella phage RE-2010	0.00567699	5.16161e-05	0.0134612	0.508824
Species	Viruses|Viruses_u_p|Viruses_u_c|Caudovirales|Myoviridae|Myoviridae_u_g|Enterobacteria phage SfV	Enterobacteria phage SfV	0.0103274	4.78408e-06	0.0271783	0.5
Species	Viruses|Viruses_u_p|Viruses_u_c|Caudovirales|Podoviridae|Lederbergvirus|Salmonella phage SEN22	Salmonella phage SEN22	0.00310731	0	0.00647856	0.485294
Species	Viruses|Viruses_u_p|Viruses_u_c|Caudovirales|Myoviridae|Peduovirus|Escherichia virus pro483	Escherichia virus pro483	0.00624279	0	0.0159763	0.479412
Species	Viruses|Viruses_u_p|Viruses_u_c|Caudovirales|Siphoviridae|Ravinvirus|Enterobacteria phage mEp237	Enterobacteria phage mEp237	0.0018188	0	0.00746299	0.473529
Species	Viruses|Viruses_u_p|Viruses_u_c|Caudovirales|Caudovirales_u_f|Caudovirales_u_g|Enterobacteria phage P4	Enterobacteria phage P4	0.0168664	0	0.0453532	0.467647
Species	Viruses|Viruses_u_p|Viruses_u_c|Caudovirales|Siphoviridae|Siphoviridae_u_g|Lactococcus phage ul36	Lactococcus phage ul36	0.0068843	0	0.0203554	0.458824
Species	Viruses|Viruses_u_p|Viruses_u_c|Caudovirales|Siphoviridae|Siphoviridae_u_g|Lactococcus phage bIL310	Lactococcus phage bIL310	0.0155844	0	0.0417385	0.452941
Species	Viruses|Viruses_u_p|Viruses_u_c|Caudovirales|Siphoviridae|Siphoviridae_u_g|Lactococcus phage bIL286	Lactococcus phage bIL286	0.00440994	0	0.0129399	0.435294
Species	Viruses|Viruses_u_p|Viruses_u_c|Caudovirales|Siphoviridae|Hendrixvirus|Enterobacteria phage HK140	Enterobacteria phage HK140	0.00326643	0	0.00947989	0.414706
Species	Viruses|Viruses_u_p|Viruses_u_c|Caudovirales|Myoviridae|Peduovirus|Enterobacteria phage P88	Enterobacteria phage P88	0.0147012	0	0.0540122	0.411765
Species	Viruses|Viruses_u_p|Viruses_u_c|Caudovirales|Siphoviridae|Siphoviridae_u_g|Lactococcus phage TP901-1	Lactococcus phage TP901-1	0.00249727	0	0.00694262	0.405882
Species	Viruses|Viruses_u_p|Viruses_u_c|Caudovirales|Myoviridae|Peduovirus|Escherichia virus P2	Escherichia virus P2	0.0070448	0	0.0194608	0.402941
Species	Viruses|Viruses_u_p|Viruses_u_c|Caudovirales|Siphoviridae|Siphoviridae_u_g|Lactococcus phage bIL312	Lactococcus phage bIL312	0.00946174	0	0.0300981	0.402941
Species	Viruses|Viruses_u_p|Viruses_u_c|Caudovirales|Siphoviridae|Siphoviridae_u_g|Lactococcus phage P335 sensu lato	Lactococcus phage P335 sensu lato	0.00612252	0	0.0223128	0.388235
Species	Viruses|Viruses_u_p|Viruses_u_c|Caudovirales|Podoviridae|Uetakevirus|Escherichia virus phiV10	Escherichia virus phiV10	0.00572123	0	0.0175239	0.370588
Species	Viruses|Viruses_u_p|Viruses_u_c|Caudovirales|Myoviridae|Peduovirus|Escherichia virus Wphi	Escherichia virus Wphi	0.0025097	0	0.00665414	0.370588
Species	Sangervirae|Phixviricota|Malgrandaviricetes|Petitvirales|Microviridae|Microviridae_u_g|Parabacteroides phage YZ-2015b	Parabacteroides phage YZ-2015b	0.0589527	0	0.164254	0.367647
Species	Viruses|Viruses_u_p|Viruses_u_c|Caudovirales|Podoviridae|Lederbergvirus|Salmonella virus HK620	Salmonella virus HK620	0.00255903	0	0.00778618	0.367647
Species	Viruses|Viruses_u_p|Viruses_u_c|Caudovirales|Podoviridae|Lederbergvirus|Salmonella phage vB_SemP_Emek	Salmonella phage vB_SemP_Emek	0.00103485	0	0.003744	0.364706
Species	Viruses|Viruses_u_p|Viruses_u_c|Caudovirales|Podoviridae|Lederbergvirus|Enterobacteria phage IME10	Enterobacteria phage IME10	0.00363575	0	0.0145674	0.364706
Species	Viruses|Viruses_u_p|Viruses_u_c|Caudovirales|Podoviridae|Lederbergvirus|Enterobacteria phage Sf101	Enterobacteria phage Sf101	0.00524659	0	0.0135761	0.361765
Species	Viruses|Viruses_u_p|Viruses_u_c|Caudovirales|Myoviridae|Peduovirus|Escherichia virus pro147	Escherichia virus pro147	0.00268123	0	0.0085056	0.361765
Species	Viruses|Viruses_u_p|Viruses_u_c|Caudovirales|Siphoviridae|Siphoviridae_u_g|Streptococcus phage PH10	Streptococcus phage PH10	0.00163029	0	0.00703504	0.361765
Species	Viruses|Viruses_u_p|Viruses_u_c|Caudovirales|Siphoviridae|Siphoviridae_u_g|Lactococcus phage bIL309	Lactococcus phage bIL309	0.00421092	0	0.0134658	0.358824
Species	Viruses|Viruses_u_p|Viruses_u_c|Caudovirales|Siphoviridae|Siphoviridae_u_g|Lactococcus phage Tuc2009	Lactococcus phage Tuc2009	0.00213772	0	0.00752167	0.358824
Species	Viruses|Viruses_u_p|Viruses_u_c|Caudovirales|Siphoviridae|Siphoviridae_u_g|Lactococcus phage 98201	Lactococcus phage 98201	0.00314624	0	0.012965	0.341176
Species	Viruses|Viruses_u_p|Viruses_u_c|Caudovirales|Siphoviridae|Siphoviridae_u_g|Streptococcus virus 9874	Streptococcus virus 9874	0.00111475	0	0.00502659	0.341176
Species	Viruses|Viruses_u_p|Viruses_u_c|Caudovirales|Siphoviridae|Hendrixvirus|Escherichia virus HK97	Escherichia virus HK97	0.00205257	0	0.00604512	0.338235
Species	Viruses|Viruses_u_p|Viruses_u_c|Caudovirales|Siphoviridae|Moineauvirus|Streptococcus virus phiAbc2	Streptococcus virus phiAbc2	0.00126	0	0.00438093	0.332353
Species	Viruses|Viruses_u_p|Viruses_u_c|Caudovirales|Siphoviridae|Siphoviridae_u_g|Lactobacillus phage phiAT3	Lactobacillus phage phiAT3	0.00301707	0	0.0198642	0.326471
Species	Viruses|Viruses_u_p|Viruses_u_c|Caudovirales|Siphoviridae|Siphoviridae_u_g|Lactococcus phage 28201	Lactococcus phage 28201	0.00465864	0	0.0168303	0.326471
Species	Viruses|Viruses_u_p|Viruses_u_c|Caudovirales|Siphoviridae|Moineauvirus|Streptococcus virus Sfi19	Streptococcus virus Sfi19	0.00113672	0	0.00313798	0.323529
Species	Viruses|Viruses_u_p|Viruses_u_c|Caudovirales|Myoviridae|Myoviridae_u_g|Enterobacteria phage phiP27	Enterobacteria phage phiP27	0.00119077	0	0.00596412	0.317647
Species	Viruses|Viruses_u_p|Viruses_u_c|Caudovirales|Siphoviridae|Siphoviridae_u_g|Lactococcus phage BK5-T	Lactococcus phage BK5-T	0.00198711	0	0.00818116	0.317647
Species	Viruses|Viruses_u_p|Viruses_u_c|Caudovirales|Siphoviridae|Siphoviridae_u_g|Lactococcus phage r1t	Lactococcus phage r1t	0.00183757	0	0.00700405	0.308824
Species	Viruses|Viruses_u_p|Viruses_u_c|Caudovirales|Siphoviridae|Siphoviridae_u_g|Streptococcus phage phiARI0131-2	Streptococcus phage phiARI0131-2	0.00165367	0	0.00982166	0.297059
Species	Viruses|Viruses_u_p|Viruses_u_c|Caudovirales|Siphoviridae|Siphoviridae_u_g|Lactococcus phage bIL311	Lactococcus phage bIL311	0.0117391	0	0.0471785	0.294118
Species	Viruses|Viruses_u_p|Viruses_u_c|Caudovirales|Siphoviridae|Siphoviridae_u_g|Streptococcus phage 5093	Streptococcus phage 5093	0.00129434	0	0.00606979	0.294118
Species	Viruses|Viruses_u_p|Viruses_u_c|Caudovirales|Siphoviridae|Hendrixvirus|Enterobacteria phage mEp235	Enterobacteria phage mEp235	0.00196977	0	0.00771298	0.291176
Species	Viruses|Viruses_u_p|Viruses_u_c|Caudovirales|Siphoviridae|Siphoviridae_u_g|Lactococcus phage 63301	Lactococcus phage 63301	0.00188658	0	0.00609324	0.285294
Species	Viruses|Viruses_u_p|Viruses_u_c|Caudovirales|Siphoviridae|Moineauvirus|Streptococcus virus DT1	Streptococcus virus DT1	0.00252636	0	0.00994769	0.282353
Species	Viruses|Viruses_u_p|Viruses_u_c|Caudovirales|Siphoviridae|Siphoviridae_u_g|Escherichia phage HK639	Escherichia phage HK639	0.00163209	0	0.00650009	0.276471
Species	Viruses|Viruses_u_p|Viruses_u_c|Caudovirales|Siphoviridae|Siphoviridae_u_g|Streptococcus phage SpSL1	Streptococcus phage SpSL1	0.00152785	0	0.0106	0.276471
Species	Viruses|Viruses_u_p|Viruses_u_c|Caudovirales|Siphoviridae|Ravinvirus|Enterobacteria phage phi80	Enterobacteria phage phi80	0.00155301	0	0.00584295	0.273529
Species	Viruses|Viruses_u_p|Viruses_u_c|Caudovirales|Myoviridae|Peduovirus|Salmonella virus FSLSP004	Salmonella virus FSLSP004	0.00210891	0	0.00790772	0.270588
Species	Viruses|Viruses_u_p|Viruses_u_c|Caudovirales|Podoviridae|Diegovirus|Shigella virus 7502Stx	Shigella virus 7502Stx	0.00159675	0	0.00551459	0.270588
Species	Viruses|Viruses_u_p|Viruses_u_c|Caudovirales|Siphoviridae|Hendrixvirus|Escherichia virus HK106	Escherichia virus HK106	0.00161886	0	0.00491547	0.267647
Species	Viruses|Viruses_u_p|Viruses_u_c|Caudovirales|Siphoviridae|Hendrixvirus|Escherichia virus HK544	Escherichia virus HK544	0.00150824	0	0.00579597	0.264706
Species	Viruses|Viruses_u_p|Viruses_u_c|Caudovirales|Siphoviridae|Siphoviridae_u_g|Lactococcus phage BM13	Lactococcus phage BM13	0.00164511	0	0.00729307	0.264706
Species	Viruses|Viruses_u_p|Viruses_u_c|Caudovirales|Siphoviridae|Hendrixvirus|Escherichia virus HK542	Escherichia virus HK542	0.0011217	0	0.00429194	0.261765
Species	Viruses|Viruses_u_p|Viruses_u_c|Caudovirales|Podoviridae|Traversvirus|Escherichia Stx1 converting phage	Escherichia Stx1 converting phage	0.00230127	0	0.00812287	0.252941
Species	Viruses|Viruses_u_p|Viruses_u_c|Caudovirales|Siphoviridae|Moineauvirus|Streptococcus virus 7201	Streptococcus virus 7201	0.000677341	0	0.00231546	0.25
Species	Viruses|Viruses_u_p|Viruses_u_c|Caudovirales|Podoviridae|Diegovirus|Shigella virus POCJ13	Shigella virus POCJ13	0.00240041	0	0.00950032	0.247059
Species	Viruses|Viruses_u_p|Viruses_u_c|Caudovirales|Siphoviridae|Siphoviridae_u_g|Lactococcus phage bIL285	Lactococcus phage bIL285	0.00154325	0	0.00658804	0.244118
Species	Viruses|Viruses_u_p|Viruses_u_c|Caudovirales|Podoviridae|Lederbergvirus|Salmonella phage epsilon34	Salmonella phage epsilon34	0.000803435	0	0.00308742	0.238235
Species	Viruses|Viruses_u_p|Viruses_u_c|Caudovirales|Siphoviridae|Siphoviridae_u_g|Streptococcus phage SM1	Streptococcus phage SM1	0.000731683	0	0.00652645	0.238235
Species	Viruses|Viruses_u_p|Viruses_u_c|Caudovirales|Siphoviridae|Hendrixvirus|Escherichia virus HK446	Escherichia virus HK446	0.00304534	0	0.0114825	0.235294
Species	Viruses|Viruses_u_p|Viruses_u_c|Caudovirales|Podoviridae|Oslovirus|Shigella virus VASD	Shigella virus VASD	0.000966675	0	0.00490181	0.232353
Species	Viruses|Viruses_u_p|Viruses_u_c|Caudovirales|Myoviridae|Hpunavirus|Hpunavirus_u_s	Hpunavirus_u_s	0.000457671	0	0.00169263	0.229412
Species	Loebvirae|Hofneiviricota|Faserviricetes|Tubulavirales|Inoviridae|Inoviridae_u_g|Escherichia virus If1	Escherichia virus If1	0.00162677	0	0.00850066	0.226471
Species	Viruses|Viruses_u_p|Viruses_u_c|Caudovirales|Siphoviridae|Nickievirus|Salmonella phage SSU5	Salmonella phage SSU5	0.00221475	0	0.0127302	0.226471
Species	Viruses|Viruses_u_p|Viruses_u_c|Caudovirales|Myoviridae|Myoviridae_u_g|Salmonella phage 118970_sal3	Salmonella phage 118970_sal3	0.00091132	0	0.00423911	0.223529
Species	Viruses|Viruses_u_p|Viruses_u_c|Caudovirales|Myoviridae|Peduovirus|Salmonella phage SEN4	Salmonella phage SEN4	0.00457601	0	0.0233732	0.223529
Species	Viruses|Viruses_u_p|Viruses_u_c|Caudovirales|Myoviridae|Myoviridae_u_g|Streptococcus phage EJ-1	Streptococcus phage EJ-1	0.000635598	0	0.00320798	0.220588
Species	Viruses|Viruses_u_p|Viruses_u_c|Caudovirales|Siphoviridae|Siphoviridae_u_g|Lactococcus phage PLgT-1	Lactococcus phage PLgT-1	0.000680927	0	0.002745	0.220588
Species	Viruses|Viruses_u_p|Viruses_u_c|Caudovirales|Siphoviridae|Siphoviridae_u_g|Streptococcus phage phiARI0923	Streptococcus phage phiARI0923	0.00154095	0	0.0143638	0.217647
Species	Viruses|Viruses_u_p|Viruses_u_c|Caudovirales|Podoviridae|Traversvirus|Escherichia virus 933W	Escherichia virus 933W	0.00177481	0	0.005945	0.211765
Species	Viruses|Viruses_u_p|Viruses_u_c|Caudovirales|Siphoviridae|Siphoviridae_u_g|Bacteroides phage B124-14	Bacteroides phage B124-14	0.00141246	0	0.0114245	0.211765
Species	Viruses|Viruses_u_p|Viruses_u_c|Caudovirales|Siphoviridae|Hendrixvirus|Escherichia virus mEpX1	Escherichia virus mEpX1	0.000600961	0	0.00256706	0.208824
Species	Viruses|Viruses_u_p|Viruses_u_c|Caudovirales|Siphoviridae|Hendrixvirus|Escherichia virus HK633	Escherichia virus HK633	0.00160568	0	0.00592505	0.205882
Species	Viruses|Viruses_u_p|Viruses_u_c|Caudovirales|Siphoviridae|Lambdavirus|Escherichia virus HK629	Escherichia virus HK629	0.0018643	0	0.00751574	0.205882
Species	Viruses|Viruses_u_p|Viruses_u_c|Caudovirales|Siphoviridae|Ravinvirus|Enterobacteria phage HK225	Enterobacteria phage HK225	0.00075543	0	0.00297166	0.202941
Species	Viruses|Viruses_u_p|Viruses_u_c|Caudovirales|Siphoviridae|Moineauvirus|Streptococcus virus Sfi21	Streptococcus virus Sfi21	0.000339703	0	0.00120397	0.2
Species	Viruses|Viruses_u_p|Viruses_u_c|Caudovirales|Myoviridae|Peduovirus|Escherichia virus 186	Escherichia virus 186	0.00112832	0	0.00654998	0.197059
Species	Viruses|Viruses_u_p|Viruses_u_c|Caudovirales|Siphoviridae|Brussowvirus|Streptococcus phage TP-778L	Streptococcus phage TP-778L	0.000714115	0	0.00427976	0.194118
Species	Viruses|Viruses_u_p|Viruses_u_c|Caudovirales|Siphoviridae|Brussowvirus|Streptococcus virus ALQ132	Streptococcus virus ALQ132	0.000610582	0	0.00348439	0.194118
Species	Viruses|Viruses_u_p|Viruses_u_c|Caudovirales|Siphoviridae|Jerseyvirus|Salmonella virus SE2	Salmonella virus SE2	0.000506398	0	0.00251751	0.185294
Species	Viruses|Viruses_u_p|Viruses_u_c|Caudovirales|Siphoviridae|Siphoviridae_u_g|Enterococcus phage phiEf11	Enterococcus phage phiEf11	0.00741675	0	0.0457807	0.185294
Species	Viruses|Viruses_u_p|Viruses_u_c|Caudovirales|Siphoviridae|Siphoviridae_u_g|Enterobacterial phage mEp390	Enterobacterial phage mEp390	0.000781789	0	0.00466323	0.182353
Species	Viruses|Viruses_u_p|Viruses_u_c|Caudovirales|Siphoviridae|Siphoviridae_u_g|Streptococcus phage PH15	Streptococcus phage PH15	0.00109525	0	0.00851558	0.179412
Species	Viruses|Viruses_u_p|Viruses_u_c|Caudovirales|Myoviridae|Peduovirus|Salmonella virus PsP3	Salmonella virus PsP3	0.0012679	0	0.00735801	0.176471
Species	Viruses|Viruses_u_p|Viruses_u_c|Caudovirales|Podoviridae|Traversvirus|Escherichia virus 24B	Escherichia virus 24B	0.0011871	0	0.00634211	0.173529
Species	Viruses|Viruses_u_p|Viruses_u_c|Caudovirales|Siphoviridae|Siphoviridae_u_g|Lactobacillus phage LF1	Lactobacillus phage LF1	0.00278622	0	0.02446	0.170588
Species	Viruses|Viruses_u_p|Viruses_u_c|Caudovirales|Myoviridae|Peduovirus|Salmonella phage SEN1	Salmonella phage SEN1	0.000623063	0	0.00451023	0.15
Species	Viruses|Viruses_u_p|Viruses_u_c|Caudovirales|Podoviridae|Oslovirus|Escherichia virus TL2011	Escherichia virus TL2011	0.00157795	0	0.00701789	0.147059
Species	Viruses|Viruses_u_p|Viruses_u_c|Caudovirales|Siphoviridae|Hendrixvirus|Escherichia virus mEpX2	Escherichia virus mEpX2	0.00132925	0	0.00645873	0.147059
Species	Viruses|Viruses_u_p|Viruses_u_c|Caudovirales|Siphoviridae|Hendrixvirus|Escherichia virus HK75	Escherichia virus HK75	0.000772806	0	0.00381804	0.147059
Species	Viruses|Viruses_u_p|Viruses_u_c|Caudovirales|Siphoviridae|Siphoviridae_u_g|Salmonella phage vB_SosS_Oslo	Salmonella phage vB_SosS_Oslo	0.000127959	0	0.000776656	0.144118
Species	Viruses|Viruses_u_p|Viruses_u_c|Caudovirales|Myoviridae|Muvirus|Shigella virus SfMu	Shigella virus SfMu	0.000418164	0	0.0038941	0.141176
Species	Viruses|Viruses_u_p|Viruses_u_c|Caudovirales|Siphoviridae|Siphoviridae_u_g|Lactobacillus phage Lrm1	Lactobacillus phage Lrm1	0.000838398	0	0.00542414	0.141176
Species	Viruses|Viruses_u_p|Viruses_u_c|Caudovirales|Siphoviridae|Siphoviridae_u_g|Streptococcus phage phiARI0131-1	Streptococcus phage phiARI0131-1	0.000260852	0	0.00137867	0.138235
Species	Viruses|Viruses_u_p|Viruses_u_c|Caudovirales|Myoviridae|Brunovirus|Salmonella virus SEN34	Salmonella virus SEN34	0.000165838	0	0.000807415	0.135294
Species	Viruses|Viruses_u_p|Viruses_u_c|Caudovirales|Siphoviridae|Siphoviridae_u_g|Lactobacillus phage A2	Lactobacillus phage A2	0.000310668	0	0.00159004	0.129412
Species	Viruses|Viruses_u_p|Viruses_u_c|Caudovirales|Siphoviridae|Siphoviridae_u_g|Enterococcus phage vB_EfaS_IME197	Enterococcus phage vB_EfaS_IME197	0.000626266	0	0.00309757	0.123529
Species	Viruses|Viruses_u_p|Viruses_u_c|Caudovirales|Siphoviridae|Brussowvirus|Streptococcus virus O1205	Streptococcus virus O1205	0.000184731	0	0.001238	0.120588
Species	Viruses|Viruses_u_p|Viruses_u_c|Caudovirales|Siphoviridae|Siphoviridae_u_g|Klebsiella phage phiKO2	Klebsiella phage phiKO2	0.000550418	0	0.00507021	0.120588
Species	Viruses|Viruses_u_p|Viruses_u_c|Caudovirales|Siphoviridae|Siphoviridae_u_g|Lactobacillus phage Sha1	Lactobacillus phage Sha1	0.00230073	0	0.0210406	0.120588
Species	Viruses|Viruses_u_p|Viruses_u_c|Caudovirales|Siphoviridae|Siphoviridae_u_g|Lactobacillus phage Lc-Nu	Lactobacillus phage Lc-Nu	0.000206455	0	0.0010058	0.117647
Species	Viruses|Viruses_u_p|Viruses_u_c|Caudovirales|Podoviridae|Uetakevirus|Salmonella virus Epsilon15	Salmonella virus Epsilon15	0.000597288	0	0.00855628	0.114706
Species	Viruses|Viruses_u_p|Viruses_u_c|Caudovirales|Siphoviridae|Ceduovirus|Lactococcus virus bIL67	Lactococcus virus bIL67	0.00147878	0	0.0108347	0.114706
Species	Viruses|Viruses_u_p|Viruses_u_c|Caudovirales|Siphoviridae|Siphoviridae_u_g|Enterobacterial phage mEp213	Enterobacterial phage mEp213	0.000836524	0	0.00589289	0.114706
Species	Viruses|Viruses_u_p|Viruses_u_c|Caudovirales|Siphoviridae|Moineauvirus|Moineauvirus_u_s	Moineauvirus_u_s	0.000317965	0	0.00212938	0.111765
Species	Viruses|Viruses_u_p|Viruses_u_c|Caudovirales|Myoviridae|Muvirus|Escherichia phage D108	Escherichia phage D108	5.98797e-05	0	0.000295783	0.108824
Species	Viruses|Viruses_u_p|Viruses_u_c|Caudovirales|Siphoviridae|Brussowvirus|Streptococcus phage TP-J34	Streptococcus phage TP-J34	0.000121455	0	0.000841569	0.108824
Species	Viruses|Viruses_u_p|Viruses_u_c|Caudovirales|Siphoviridae|Siphoviridae_u_g|Lactococcus phage 50101	Lactococcus phage 50101	0.00075108	0	0.00390746	0.108824
Species	Viruses|Viruses_u_p|Viruses_u_c|Caudovirales|Siphoviridae|Ceduovirus|Lactococcus virus c2	Lactococcus virus c2	0.000709304	0	0.00605873	0.105882
Species	Viruses|Viruses_u_p|Viruses_u_c|Caudovirales|Siphoviridae|Roufvirus|Vibrio phage pYD38-A	Vibrio phage pYD38-A	0.0011065	0	0.0130987	0.105882
Species	Viruses|Viruses_u_p|Viruses_u_c|Caudovirales|Siphoviridae|Siphoviridae_u_g|Streptococcus phage phiARI0462	Streptococcus phage phiARI0462	0.000223318	0	0.00194197	0.105882
Species	Viruses|Viruses_u_p|Viruses_u_c|Caudovirales|Podoviridae|Oslovirus|Oslovirus_u_s	Oslovirus_u_s	0.000694561	0	0.00426855	0.102941
Species	Viruses|Viruses_u_p|Viruses_u_c|Caudovirales|Podoviridae|Uetakevirus|Salmonella virus SPN1S	Salmonella virus SPN1S	0.000491854	0	0.00628195	0.102941
Species	Viruses|Viruses_u_p|Viruses_u_c|Caudovirales|Siphoviridae|Spbetavirus|Staphylococcus phage SPbeta-like	Staphylococcus phage SPbeta-like	0.00031345	0	0.00238226	0.102941
Species	Viruses|Viruses_u_p|Viruses_u_c|Caudovirales|Myoviridae|Myoviridae_u_g|Salmonella phage ST64B	Salmonella phage ST64B	3.90124e-05	0	0.000257249	0.1
Species	Viruses|Viruses_u_p|Viruses_u_c|Caudovirales|Siphoviridae|Phifelvirus|Enterococcus virus FL3	Enterococcus virus FL3	0.000358801	0	0.00324924	0.1
Species	Viruses|Viruses_u_p|Viruses_u_c|Caudovirales|Podoviridae|Uetakevirus|Enterobacter phage Tyrion	Enterobacter phage Tyrion	4.92956e-05	0	0.000307511	0.0970588
Species	Viruses|Viruses_u_p|Viruses_u_c|Caudovirales|Siphoviridae|Siphoviridae_u_g|Enterococcus phage phiFL4A	Enterococcus phage phiFL4A	0.000261381	0	0.00202991	0.0941176
Species	Viruses|Viruses_u_p|Viruses_u_c|Caudovirales|Siphoviridae|Siphoviridae_u_g|Salmonella phage SPN3UB	Salmonella phage SPN3UB	7.82335e-05	0	0.000405059	0.0941176
Species	Viruses|Viruses_u_p|Viruses_u_c|Caudovirales|Siphoviridae|Hendrixvirus|Escherichia virus mEp234	Escherichia virus mEp234	0.00170156	0	0.00966874	0.0882353
Species	Viruses|Viruses_u_p|Viruses_u_c|Caudovirales|Siphoviridae|Skunavirus|Lactococcus virus bIL170	Lactococcus virus bIL170	0.00027435	0	0.00413069	0.0882353
Species	Viruses|Viruses_u_p|Viruses_u_c|Caudovirales|Podoviridae|Lederbergvirus|Enterobacteria phage ST104	Enterobacteria phage ST104	9.59461e-05	0	0.00058801	0.0823529
Species	Viruses|Viruses_u_p|Viruses_u_c|Caudovirales|Siphoviridae|Siphoviridae_u_g|Lactococcus phage phiLC3	Lactococcus phage phiLC3	0.000410046	0	0.00256699	0.0823529
Species	Viruses|Viruses_u_p|Viruses_u_c|Caudovirales|Siphoviridae|Skunavirus|Lactococcus phage 340	Lactococcus phage 340	0.000384711	0	0.00494135	0.0823529
Species	Sangervirae|Phixviricota|Malgrandaviricetes|Petitvirales|Microviridae|Microviridae_u_g|Parabacteroides phage YZ-2015a	Parabacteroides phage YZ-2015a	0.0199081	0	0.109535	0.0794118
Species	Viruses|Viruses_u_p|Viruses_u_c|Caudovirales|Podoviridae|Lederbergvirus|Lederbergvirus_u_s	Lederbergvirus_u_s	0.000125586	0	0.000743419	0.0794118
Species	Viruses|Viruses_u_p|Viruses_u_c|Caudovirales|Siphoviridae|Hendrixvirus|Hendrixvirus_u_s	Hendrixvirus_u_s	0.00309162	0	0.0396819	0.0794118
Species	Viruses|Viruses_u_p|Viruses_u_c|Caudovirales|Siphoviridae|Siphoviridae_u_g|Enterococcus phage IME-EFm1	Enterococcus phage IME-EFm1	0.00147328	0	0.0142832	0.0794118
Species	Viruses|Viruses_u_p|Viruses_u_c|Caudovirales|Siphoviridae|Siphoviridae_u_g|Enterococcus phage IME-EFm5	Enterococcus phage IME-EFm5	0.00105592	0	0.0104543	0.0794118
Species	Viruses|Viruses_u_p|Viruses_u_c|Caudovirales|Siphoviridae|Skunavirus|Lactococcus phage P680	Lactococcus phage P680	0.00065087	0	0.00645954	0.0794118
Species	Viruses|Viruses_u_p|Viruses_u_c|Caudovirales|Siphoviridae|Brussowvirus|Streptococcus virus 2972	Streptococcus virus 2972	0.000319898	0	0.0026227	0.0764706
Species	Viruses|Viruses_u_p|Viruses_u_c|Caudovirales|Siphoviridae|Siphoviridae_u_g|Streptococcus phage phiARI0004	Streptococcus phage phiARI0004	0.00119185	0	0.0107217	0.0764706
Species	Viruses|Viruses_u_p|Viruses_u_c|Caudovirales|Siphoviridae|Brussowvirus|Brussowvirus_u_s	Brussowvirus_u_s	0.000322147	0	0.00282576	0.0735294
Species	Viruses|Viruses_u_p|Viruses_u_c|Caudovirales|Siphoviridae|Ravinvirus|Escherichia virus N15	Escherichia virus N15	8.71451e-05	0	0.00108001	0.0735294
Species	Viruses|Viruses_u_p|Viruses_u_c|Caudovirales|Siphoviridae|Siphoviridae_u_g|Enterococcus phage EFC-1	Enterococcus phage EFC-1	0.000246251	0	0.0017519	0.0735294
Species	Viruses|Viruses_u_p|Viruses_u_c|Caudovirales|Siphoviridae|Siphoviridae_u_g|Lactobacillus phage phiadh	Lactobacillus phage phiadh	0.00143001	0	0.0125707	0.0735294
Species	Viruses|Viruses_u_p|Viruses_u_c|Caudovirales|Siphoviridae|Siphoviridae_u_g|Streptococcus phage phiARI0746	Streptococcus phage phiARI0746	0.000162195	0	0.0012242	0.0735294
Species	Viruses|Viruses_u_p|Viruses_u_c|Caudovirales|Siphoviridae|Skunavirus|Lactococcus virus ASCC191	Lactococcus virus ASCC191	0.000124083	0	0.00119777	0.0735294
Species	Viruses|Viruses_u_p|Viruses_u_c|Caudovirales|Drexlerviridae|Webervirus|Klebsiella virus KLPN1	Klebsiella virus KLPN1	0.000770821	0	0.00718081	0.0705882
Species	Viruses|Viruses_u_p|Viruses_u_c|Caudovirales|Myoviridae|Myoviridae_u_g|Myoviridae_u_s	Myoviridae_u_s	0.00448259	0	0.0560933	0.0705882
Species	Viruses|Viruses_u_p|Viruses_u_c|Caudovirales|Siphoviridae|Phifelvirus|Enterococcus virus FL2	Enterococcus virus FL2	0.000221233	0	0.00133193	0.0705882
Species	Viruses|Viruses_u_p|Viruses_u_c|Caudovirales|Siphoviridae|Siphoviridae_u_g|Lactobacillus phage PLE2	Lactobacillus phage PLE2	0.00265657	0	0.0280256	0.0705882
Species	Viruses|Viruses_u_p|Viruses_u_c|Caudovirales|Drexlerviridae|Webervirus|Klebsiella virus 1513	Klebsiella virus 1513	0.00177614	0	0.0169812	0.0676471
Species	Viruses|Viruses_u_p|Viruses_u_c|Caudovirales|Myoviridae|Myoviridae_u_g|Lactobacillus phage KC5a	Lactobacillus phage KC5a	0.00165239	0	0.0144755	0.0676471
Species	Viruses|Viruses_u_p|Viruses_u_c|Caudovirales|Siphoviridae|Phifelvirus|Enterococcus virus FL1	Enterococcus virus FL1	0.000179893	0	0.00105697	0.0676471
Species	Viruses|Viruses_u_p|Viruses_u_c|Caudovirales|Siphoviridae|Siphoviridae_u_g|Streptococcus phage phiBHN167	Streptococcus phage phiBHN167	3.80128e-05	0	0.000234341	0.0676471
Species	Viruses|Viruses_u_p|Viruses_u_c|Caudovirales|Siphoviridae|Siphoviridae_u_g|Bacteroides phage B40-8	Bacteroides phage B40-8	0.00102367	0	0.0115347	0.0647059
Species	Viruses|Viruses_u_p|Viruses_u_c|Caudovirales|Siphoviridae|Siphoviridae_u_g|Lactobacillus phage CL2	Lactobacillus phage CL2	0.000113363	0	0.000856491	0.0647059
Species	Viruses|Viruses_u_p|Viruses_u_c|Caudovirales|Siphoviridae|Siphoviridae_u_g|Lactobacillus phage iA2	Lactobacillus phage iA2	0.0021626	0	0.0256335	0.0647059
Species	Viruses|Viruses_u_p|Viruses_u_c|Caudovirales|Siphoviridae|Siphoviridae_u_g|Streptococcus phage IC1	Streptococcus phage IC1	0.000883395	0	0.00972618	0.0647059
Species	Viruses|Viruses_u_p|Viruses_u_c|Caudovirales|Siphoviridae|Siphoviridae_u_g|Streptococcus phage phiARI0460-1	Streptococcus phage phiARI0460-1	0.000136933	0	0.00104097	0.0647059
Species	Viruses|Viruses_u_p|Viruses_u_c|Caudovirales|Siphoviridae|Siphoviridae_u_g|Streptococcus virus 9871	Streptococcus virus 9871	0.000403809	0	0.00300768	0.0647059
Species	Viruses|Viruses_u_p|Viruses_u_c|Caudovirales|Siphoviridae|Ceduovirus|Ceduovirus_u_s	Ceduovirus_u_s	9.22416e-05	0	0.000809724	0.0647059
Species	Viruses|Viruses_u_p|Viruses_u_c|Caudovirales|Drexlerviridae|Webervirus|Klebsiella virus Sushi	Klebsiella virus Sushi	0.00212165	0	0.0190695	0.0617647
Species	Viruses|Viruses_u_p|Viruses_u_c|Caudovirales|Myoviridae|Myoviridae_u_g|Lactobacillus phage phi jlb1	Lactobacillus phage phi jlb1	0.000475704	0	0.00412435	0.0617647
Species	Viruses|Viruses_u_p|Viruses_u_c|Caudovirales|Myoviridae|Myoviridae_u_g|Lactobacillus prophage Lj771	Lactobacillus prophage Lj771	0.000415709	0	0.00421029	0.0617647
Species	Viruses|Viruses_u_p|Viruses_u_c|Caudovirales|Siphoviridae|Siphoviridae_u_g|Streptococcus virus 9872	Streptococcus virus 9872	0.000225595	0	0.0015768	0.0617647
Species	Viruses|Viruses_u_p|Viruses_u_c|Caudovirales|Siphoviridae|Skunavirus|Lactococcus virus Bibb29	Lactococcus virus Bibb29	0.000296822	0	0.00336049	0.0617647
Species	Viruses|Viruses_u_p|Viruses_u_c|Caudovirales|Siphoviridae|Ceduovirus|Lactococcus phage M6165	Lactococcus phage M6165	0.000693987	0	0.0051038	0.0588235
Species	Viruses|Viruses_u_p|Viruses_u_c|Caudovirales|Siphoviridae|Siphoviridae_u_g|Streptococcus phage phiARI0468-4	Streptococcus phage phiARI0468-4	0.00017651	0	0.00186691	0.0588235
Species	Viruses|Viruses_u_p|Viruses_u_c|Caudovirales|Siphoviridae|Skunavirus|Lactococcus virus Sl4	Lactococcus virus Sl4	0.000493081	0	0.00579025	0.0588235
Species	Viruses|Viruses_u_p|Viruses_u_c|Caudovirales|Drexlerviridae|Webervirus|Klebsiella virus KP36	Klebsiella virus KP36	0.00125832	0	0.0113856	0.0558824
Species	Viruses|Viruses_u_p|Viruses_u_c|Caudovirales|Podoviridae|Lederbergvirus|Salmonella phage SPN9CC	Salmonella phage SPN9CC	0.000257954	0	0.00213565	0.0558824
Species	Viruses|Viruses_u_p|Viruses_u_c|Caudovirales|Siphoviridae|Siphoviridae_u_g|Cronobacter phage ENT39118	Cronobacter phage ENT39118	0.00012926	0	0.001222	0.0558824
Species	Viruses|Viruses_u_p|Viruses_u_c|Caudovirales|Siphoviridae|Siphoviridae_u_g|Enterobacteria phage ES18	Enterobacteria phage ES18	2.62957e-05	0	0.000182622	0.0558824
Species	Viruses|Viruses_u_p|Viruses_u_c|Caudovirales|Siphoviridae|Siphoviridae_u_g|Lactobacillus phage iLp84	Lactobacillus phage iLp84	0.000489142	0	0.00358848	0.0558824
Species	Viruses|Viruses_u_p|Viruses_u_c|Caudovirales|Siphoviridae|Siphoviridae_u_g|Lactobacillus prophage Lj928	Lactobacillus prophage Lj928	0.000101273	0	0.0010071	0.0558824
Species	Viruses|Viruses_u_p|Viruses_u_c|Caudovirales|Siphoviridae|Skunavirus|Lactococcus phage jm2	Lactococcus phage jm2	0.000126278	0	0.00127186	0.0558824
Species	Viruses|Viruses_u_p|Viruses_u_c|Caudovirales|Siphoviridae|Skunavirus|Lactococcus phage jm3	Lactococcus phage jm3	0.000123603	0	0.00133903	0.0558824
Species	Viruses|Viruses_u_p|Viruses_u_c|Caudovirales|Myoviridae|Peduovirus|Peduovirus_u_s	Peduovirus_u_s	0.00286251	0	0.0434767	0.0529412
Species	Viruses|Viruses_u_p|Viruses_u_c|Caudovirales|Siphoviridae|Brussowvirus|Streptococcus virus 858	Streptococcus virus 858	7.75561e-05	0	0.000831492	0.0529412
Species	Viruses|Viruses_u_p|Viruses_u_c|Caudovirales|Siphoviridae|Ceduovirus|Lactococcus phage D4412	Lactococcus phage D4412	0.000584469	0	0.00491164	0.0529412
Species	Viruses|Viruses_u_p|Viruses_u_c|Caudovirales|Siphoviridae|Siphoviridae_u_g|Streptococcus phage K13	Streptococcus phage K13	0.000440872	0	0.00665335	0.0529412
Species	Viruses|Viruses_u_p|Viruses_u_c|Caudovirales|Siphoviridae|Skunavirus|Lactococcus virus CB14	Lactococcus virus CB14	0.000145108	0	0.0011873	0.0529412
Species	Viruses|Viruses_u_p|Viruses_u_c|Caudovirales|Siphoviridae|Skunavirus|Lactococcus virus P008	Lactococcus virus P008	0.000290898	0	0.00481494	0.0529412
Species	Viruses|Viruses_u_p|Viruses_u_c|Caudovirales|Siphoviridae|Efquatrovirus|Enterococcus virus IME196	Enterococcus virus IME196	0.00105586	0	0.0100425	0.05
Species	Viruses|Viruses_u_p|Viruses_u_c|Caudovirales|Siphoviridae|Lambdavirus|Escherichia virus HK630	Escherichia virus HK630	0.00295215	0	0.0245014	0.05
Species	Viruses|Viruses_u_p|Viruses_u_c|Caudovirales|Siphoviridae|Siphoviridae_u_g|Lactobacillus phage CL1	Lactobacillus phage CL1	0.000246637	0	0.00248858	0.05
Species	Viruses|Viruses_u_p|Viruses_u_c|Caudovirales|Siphoviridae|Siphoviridae_u_g|Lactobacillus phage phig1e	Lactobacillus phage phig1e	0.00012953	0	0.00110563	0.05
Species	Viruses|Viruses_u_p|Viruses_u_c|Caudovirales|Siphoviridae|Siphoviridae_u_g|Lactobacillus prophage Lj965	Lactobacillus prophage Lj965	0.00257429	0	0.0297422	0.05
