# Supplementary material for: Gut phageome in Mexican Americans: a population at high risk for metabolic dysfunction-associated steatotic liver disease and diabetes
Source: mSystems. 2024 Aug 21;9(9):e00434-24. doi: 10.1128/msystems.00434-24 (PMC11406975; doi:10.1128/msystems.00434-24)
Supplement: Table S5 — Crassvirales phage species identified using the VirMAP pipeline and detected in at least 5% of the study participants. [file msystems.00434-24-s0006.xlsx]

## Sheet: Sheet1
Supplementary Table S5 Crassvirales phage species identified using the VirMAP pipeline and detected in at least 5% of the study participants.
Full lineage	Phage name	Mean relative abundance	Median relative abundance	Standard deviation of relative abundance	Detection rate
Viruses|Duplodnaviria|Heunggongvirae|Uroviricota|Caudoviricetes|Crassvirales|Suoliviridae|Boorivirinae|Culoivirus|Culoivirus americanus	crAssphage cr1_1	0.00535089	0.000196769	0.0160154	0.6
Viruses|Duplodnaviria|Heunggongvirae|Uroviricota|Caudoviricetes|Crassvirales	crAss-like viruses	0.127394	0.000855894	0.251262	0.588235
Viruses|Duplodnaviria|Heunggongvirae|Uroviricota|Caudoviricetes|Crassvirales|Steigviridae|Asinivirinae|Kahnovirus|Kahnovirus oralis	crAssphage cr85_1	0.0415227	0	0.151623	0.352941
Viruses|Duplodnaviria|Heunggongvirae|Uroviricota|Caudoviricetes|Crassvirales|Suoliviridae|Boorivirinae|Cohcovirus|Cohcovirus hiberniae	crAssphage cr50_1	0.010152	0	0.0508801	0.308824
Viruses|Duplodnaviria|Heunggongvirae|Uroviricota|Caudoviricetes|Crassvirales|Suoliviridae|Bearivirinae|Afonbuvirus|Afonbuvirus faecalis	crAssphage cr6_1	0.0383745	0	0.133894	0.302941
Viruses|Duplodnaviria|Heunggongvirae|Uroviricota|Caudoviricetes|Crassvirales|Suoliviridae|Boorivirinae|Canhaevirus|Canhaevirus hiberniae	crAssphage cr10_1	0.00871402	0	0.0470655	0.255882
Viruses|Duplodnaviria|Heunggongvirae|Uroviricota|Caudoviricetes|Crassvirales|Suoliviridae|Loutivirinae|Blohavirus|Blohavirus americanus	crAssphage cr53_1	0.0322924	0	0.129976	0.238235
Viruses|Duplodnaviria|Heunggongvirae|Uroviricota|Caudoviricetes|Crassvirales|Intestiviridae|Churivirinae|Jahgtovirus|Jahgtovirus intestinihominis	crAssphage cr107_1	0.0173784	0	0.0972495	0.238235
Viruses|Duplodnaviria|Heunggongvirae|Uroviricota|Caudoviricetes|Crassvirales|Unclassified Crassvirales|UAG-readthrough crAss clade	UAG-readthrough crAss clade	0.0280659	0	0.126173	0.211765
Viruses|Duplodnaviria|Heunggongvirae|Uroviricota|Caudoviricetes|Crassvirales|Intestiviridae|Obtuvirinae|Fohxhuevirus|Fohxhuevirus gastrointestinalis	crAssphage cr8_1	0.0194201	0	0.0920974	0.197059
Viruses|Duplodnaviria|Heunggongvirae|Uroviricota|Caudoviricetes|Crassvirales|Steigviridae|Asinivirinae|Kehishuvirus|Kehishuvirus primarius	Bacteroides phage crAss001	0.00549689	0	0.0370167	0.167647
Viruses|Duplodnaviria|Heunggongvirae|Uroviricota|Caudoviricetes|Crassvirales|Suoliviridae|Oafivirinae|Burzaovirus|Burzaovirus faecalis	crAssphage cr124_1	0.0304546	0	0.137783	0.158824
Viruses|Duplodnaviria|Heunggongvirae|Uroviricota|Caudoviricetes|Crassvirales|Suoliviridae|Boorivirinae|Culoivirus|Culoivirus intestinalis	crAssphage cr55_1	0.00527726	0	0.031106	0.158824
Viruses|Duplodnaviria|Heunggongvirae|Uroviricota|Caudoviricetes|Crassvirales|Suoliviridae|Oafivirinae|Burzaovirus|Burzaovirus coli	crAssphage cr7_1	0.0188453	0	0.108359	0.144118
Viruses|Duplodnaviria|Heunggongvirae|Uroviricota|Caudoviricetes|Crassvirales|Intestiviridae|Crudevirinae|Delmidovirus|Delmidovirus splanchnicus	crAssphage cr11_1	0.0109774	0	0.0735957	0.135294
Viruses|Duplodnaviria|Heunggongvirae|Uroviricota|Caudoviricetes|Crassvirales|Steigviridae|Asinivirinae|Mahlunavirus|Mahlunavirus rarus	crAssphage cr128_1	0.00120575	0	0.00899974	0.126471
Viruses|Duplodnaviria|Heunggongvirae|Uroviricota|Caudoviricetes|Crassvirales|Intestiviridae|Crudevirinae|Delmidovirus|Delmidovirus intestinihominis	crAssphage cr110_1	0.00654409	0	0.0453946	0.105882
Viruses|Duplodnaviria|Heunggongvirae|Uroviricota|Caudoviricetes|Crassvirales|Steigviridae|Asinivirinae|Kolpuevirus|Kolpuevirus hominis	crAssphage cr126_1	0.00250813	0	0.0279068	0.102941
Viruses|Duplodnaviria|Heunggongvirae|Uroviricota|Caudoviricetes|Crassvirales|Suoliviridae|Uncouvirinae|Aurodevirus|Aurodevirus intestinalis	crAssphage cr114_1	0.00740101	0	0.0528673	0.1
Viruses|Duplodnaviria|Heunggongvirae|Uroviricota|Caudoviricetes|Crassvirales|Suoliviridae|Uncouvirinae|Birpovirus|Birpovirus hiberniae	crAssphage cr115_1	0.00713614	0	0.0573423	0.0970588
Viruses|Duplodnaviria|Heunggongvirae|Uroviricota|Caudoviricetes|Crassvirales|Suoliviridae|Loutivirinae|Buchavirus|Buchavirus splanchnicus	crAssphage cr109_1	0.00629844	0	0.0397596	0.0911765
Viruses|Duplodnaviria|Heunggongvirae|Uroviricota|Caudoviricetes|Crassvirales|Suoliviridae|Loutivirinae|Buorbuivirus|Buorbuivirus hominis	crAssphage cr4_1	0.00272764	0	0.0228073	0.0764706
Viruses|Duplodnaviria|Heunggongvirae|Uroviricota|Caudoviricetes|Crassvirales|Intestiviridae|Crudevirinae|Diorhovirus|Diorhovirus intestinalis	crAssphage cr3_1	0.00338314	0	0.0245797	0.0676471
Viruses|Duplodnaviria|Heunggongvirae|Uroviricota|Caudoviricetes|Crassvirales|Steigviridae|Asinivirinae|Pipoluvirus|Pipoluvirus rarus	crAssphage cr108_1	0.00238322	0	0.0203366	0.0558824
Viruses|Duplodnaviria|Heunggongvirae|Uroviricota|Caudoviricetes|Crassvirales|Suoliviridae|Loutivirinae|Buchavirus|Buchavirus hominis	crAssphage cr60_1	0.00132254	0	0.010807	0.05
